# Supplementary material for: Genome-Wide Transcriptomic Analysis of the Effects of Infection with the Hemibiotrophic Fungus Colletotrichum lindemuthianum on Common Bean
Source: Plants (Basel). 2022 Jul 31;11(15):1995. doi: 10.3390/plants11151995 (PMC9370732; doi:10.3390/plants11151995)
Supplement: Supplementary file 1 [file plants-11-01995-s001.zip]

Archive with 2 entries (2 files):
- plants-1825820-supplementary.pdf
- Table S2.pdf
